# Supplementary material for: Characterization and gene expression patterns analysis implies BSK family genes respond to salinity stress in cotton
Source: Front Genet. 2023 Jun 7;14:1169104. doi: 10.3389/fgene.2023.1169104 (PMC10282553; doi:10.3389/fgene.2023.1169104)
Supplement: Supplementary file 1 [file Table2.xlsx]

## Sheet: Supplementary Table 2
Supplementary Table 2 Statistical analysis of Ka/Ks values of four cotton species.
Pairs	Positive	Neutral	Pure selection No.				Total	Purity
	selection No.	evolution No.	0-0.5		0.5-1.0
Ga-Ga	0	0	0	7		7		100
Ga-Gb	0	0	4	35		39		100
Ga-Gh	2	0	1	32		35		94.29
Ga-Gr	0	0	0	22		22		100
Gb-Gb	0	0	1	40		41		100
Gb-Gh	0	0	6	75		81		100
Gb-Gr	0	0	7	52		59		100
Gh-Gh	0	0	1	37		38		100
Gh-Gr	0	0	1	54		55		100
Gr-Gr	0	0	0	8		8		100
Total	2	0	21	362		385		99.48
