# Supplementary material for: Characterization and gene expression patterns analysis implies BSK family genes respond to salinity stress in cotton
Source: Front Genet. 2023 Jun 7;14:1169104. doi: 10.3389/fgene.2023.1169104 (PMC10282553; doi:10.3389/fgene.2023.1169104)
Supplement: Supplementary file 2 [file Table1.xlsx]

## Sheet: gene information
Gene ID	Name
AT4G35230.1	AtBSK1
AT5G46570.1	AtBSK2
AT4G00710.1	AtBSK3
AT1G01740.1	AtBSK4
AT5G59010.1	AtBSK5
AT3G54030.1	AtBSK6
AT1G63500.1	AtBSK7
AT5G41260.1	AtBSK8
AT3G09240.3	AtBSK9
AT5G01060.1	AtBSK10
AT1G50990.1	AtBSK11
AT2G17090.1	AtBSK12
Ga01G2177.1	GaBSK01
Ga02G1177.1	GaBSK02
Ga02G1758.1	GaBSK03
Ga03G1050.1	GaBSK04
Ga05G0966.1	GaBSK05
Ga05G1919.1	GaBSK06
Ga07G1101.1	GaBSK07
Ga09G1944.1	GaBSK08
Ga09G2154.1	GaBSK09
Ga10G0125.1	GaBSK10
Ga12G0507.1	GaBSK11
Ga12G1831.1	GaBSK12
Ga14G1670.1	GaBSK13
GB_A01G1972.1	GbBSK01
GB_A01G2523.1	GbBSK02
GB_A02G0979.1	GbBSK03
GB_A03G0583.1	GbBSK04
GB_A05G0929.1	GbBSK05
GB_A05G1829.1	GbBSK06
GB_A07G1104.1	GbBSK07
GB_A09G1904.1	GbBSK08
GB_A09G2190.1	GbBSK09
GB_A10G2855.1	GbBSK10
GB_A12G0321.1	GbBSK11
GB_A12G1323.1	GbBSK12
GB_A12G2578.1	GbBSK13
GB_D01G2067.1	GbBSK14
GB_D01G2593.1	GbBSK15
GB_D02G1069.1	GbBSK16
GB_D03G1392.1	GbBSK17
GB_D05G0910.1	GbBSK18
GB_D05G1857.1	GbBSK19
GB_D07G1106.1	GbBSK20
GB_D08G2974.1	GbBSK21
GB_D09G1745.1	GbBSK22
GB_D09G2037.1	GbBSK23
GB_D10G2812.1	GbBSK24
GB_D12G0390.1	GbBSK25
GB_D12G1314.1	GbBSK26
GB_D12G2583.1	GbBSK27
GH_A01G1870.1	GhBSK01
GH_A01G2416.1	GhBSK02
GH_A02G0979.1	GhBSK03
GH_A03G0593.1	GhBSK04
GH_A05G0921.1	GhBSK05
GH_A05G1807.1	GhBSK06
GH_A07G1120.1	GhBSK07
GH_A07G1121.1	GhBSK08
GH_A09G1783.1	GhBSK09
GH_A09G2080.1	GhBSK10
GH_A10G2682.1	GhBSK11
GH_A12G0323.1	GhBSK12
GH_A12G1255.1	GhBSK13
GH_A12G2482.1	GhBSK14
GH_D01G1979.1	GhBSK15
GH_D01G2493.1	GhBSK16
GH_D02G1020.1	GhBSK17
GH_D03G1370.1	GhBSK18
GH_D03G1371.1	GhBSK19
GH_D05G0913.1	GhBSK20
GH_D05G1842.1	GhBSK21
GH_D07G1103.1	GhBSK22
GH_D09G1732.1	GhBSK23
GH_D09G2021.1	GhBSK24
GH_D10G2788.1	GhBSK25
GH_D12G0385.1	GhBSK26
GH_D12G1271.1	GhBSK27
GH_D12G2496.1	GhBSK28
GLYMA_01G107900	GmBSK01
GLYMA_02G310400	GmBSK02
GLYMA_03G011000	GmBSK03
GLYMA_05G070700	GmBSK04
GLYMA_05G207400	GmBSK05
GLYMA_07G072100	GmBSK06
GLYMA_08G014100	GmBSK07
GLYMA_11G134000	GmBSK08
GLYMA_12G058100	GmBSK09
GLYMA_13G341100	GmBSK10
GLYMA_14G002400	GmBSK11
GLYMA_17G153400	GmBSK12
GLYMA_U027700	GmBSK13
Gorai.001G114400.1	GrBSK01
Gorai.002G205100.1	GrBSK02
Gorai.002G259200.1	GrBSK03
Gorai.003G126600.1	GrBSK04
Gorai.004G293700.1	GrBSK05
Gorai.005G113100.1	GrBSK06
Gorai.006G179500.1	GrBSK07
Gorai.006G209500.1	GrBSK08
Gorai.007G379400.1	GrBSK09
Gorai.008G040100.1	GrBSK10
Gorai.008G122000.1	GrBSK11
Gorai.008G246800.1	GrBSK12
Gorai.009G094800.1	GrBSK13
Gorai.009G188600.1	GrBSK14
Gorai.011G295900.1	GrBSK15
Os03t0132800-01	OsBSK01
Os03t0825300-02	OsBSK02
Os04t0684200-01	OsBSK03
Os10t0542800-01	OsBSK04
Os10t0571300-01	OsBSK05
POPTR_001G104700v3	PtBSK01
POPTR_001G246400v3	PtBSK02
POPTR_002G011800v3	PtBSK03
POPTR_002G158400v3	PtBSK04
POPTR_003G088900v3	PtBSK05
POPTR_003G126700v3	PtBSK06
POPTR_004G182800v3	PtBSK07
POPTR_005G249300v3	PtBSK08
POPTR_006G093900v3	PtBSK09
POPTR_009G039500v3	PtBSK10
POPTR_009G142800v3	PtBSK11
POPTR_014G082400v3	PtBSK12
POPTR_014G179300v3	PtBSK13
POPTR_016G105800v3	PtBSK14
TCM_005349	TcBSK01
TCM_006486	TcBSK02
TCM_016247	TcBSK03
TCM_016247	TcBSK04
TCM_021800	TcBSK05
TCM_034358	TcBSK06
TCM_041709	TcBSK07
TCM_042338	TcBSK08
VIT_02s0012g01140.t01	VvBSK01
VIT_02s0025g03550.t01	VvBSK02
VIT_03s0038g03270.t01	VvBSK03
VIT_06s0004g05810.t01	VvBSK04
VIT_08s0007g01520.t01	VvBSK05
VIT_15s0046g02900.t01	VvBSK06
VIT_18s0001g00180.t01	VvBSK07
Zm00001d001780_P001	ZmBSK01
Zm00001d012931_P001	ZmBSK02
Zm00001d026653_P002	ZmBSK03
Zm00001d027523_P001	ZmBSK04
Zm00001d029785_P002	ZmBSK05
Zm00001d030021_P001	ZmBSK06
Zm00001d034689_P003	ZmBSK07
Zm00001d047053_P007	ZmBSK08
Zm00001d048345_P002	ZmBSK09
Zm00001d048612_P001	ZmBSK10
